# Supplementary material for: Assembling Ultrafine SnO2 Nanoparticles on MIL-101(Cr) Octahedrons for Efficient Fuel Photocatalytic Denitrification
Source: Molecules. 2021 Dec 14;26(24):7566. doi: 10.3390/molecules26247566 (PMC8708904; doi:10.3390/molecules26247566)
Supplement: Supplementary file 1 [file molecules-26-07566-s001.zip]

Archive with 1 entries (1 files):
- molecules-1493788-supplementary.pdf
